# Supplementary material for: Distribution and Medical Impact of Loss-of-Function Variants in the Finnish Founder Population
Source: PLoS Genet. 2014 Jul 31;10(7):e1004494. doi: 10.1371/journal.pgen.1004494 (PMC4117444; doi:10.1371/journal.pgen.1004494)
Supplement: Table S1 — Exomes collected from ongoing studies. All the Finnish and NFE exome sequences were captured using the Agilent SureSelect v2 kit. The replication data for the LPA variants from the different studies was performed on the exome chip genotyping platform. (XLSX) [file pgen.1004494.s007.xlsx]

## Sheet: TableS1
Table S1
	Finnish studies
	Project	Number of exomes
	GoT2D (Botnia)	214
	GoT2D (FUSION)	960
	GoT2D (Scania Diabetes Registry)	9
	GoT2D (Helsinki-sib)	57
	GoT2D (METSIM)	962
	ENGAGE (Young Finns)	717
	ENGAGE (Health 2000)
	ENGAGE (FINRISK)
	1000 Genomes Project	81
	Total	3000
	NFE studies
	Project	Number of exomes
	WTCCC	641
	ESP	1792
	NIMH	373
	1000 Genomes Project (GBR + TSI + CEU)	194
	Total	3000
	Replication for LPA (from Myocardial Infarction Genetics Exome Array Consortium (MIGen ExA))
	Study	Cases	Controls	Case definition	Control definition
	ATVB	1448	1078	MI defined by chest pain; persistent electrocardiographic changes, and confirmed increase in total creatine phosphokinase-MB	No history of thromboembolic disease
	OHGS	1019	2255	Angiographic (> 50% stenosis)	Asymptomatic
				Men < 55 yo; women < 65 yo	Men > 65 yo
					Women > 70 yo
	AMC-PAS	859	686	Symptomatic CAD before the age of 51yo, defined as MI, coronary revascularization, or evidence of at least 70% stenosis in a major epicardial artery	More than 95% of the controls are from the same region as the cases of the AMC-PAS cohort
	PennCath	683	156	Angiography (≥ 1 coronary vessel with > 50% stenosis); ≤ 60 yo for males and ≤ 65 yo for females.	Angiography normal, men > 40 yo / women > 45 yo
	PROCARDIS	2485	2218	MI; CABG; ACS; coronary angioplasty	No history of CAD
	Duke Cathgen	671	526	MI in men ≤ 50 yo or women ≤ 60 yo	No history of MI or CAD
	Utah Intermountain	580	463	MI in men ≤ 50 yo or women ≤ 60 yo	No history of MI or CAD; age>70
	VHS	175	164	MI defined by medical history, ECG changes, and laboratory markers, before 45 yo in men and 50 yo in women.	No history of CAD or symptoms; Angiography normal, men > 60 yo, women > 65 yo
	WHI	970	1740	MI, coronary revascularization, hospitalized angina, or CAD death	Population-sample, free of CAD
	TOTAL	8890	9286
