# Supplementary material for: Distribution and Medical Impact of Loss-of-Function Variants in the Finnish Founder Population
Source: PLoS Genet. 2014 Jul 31;10(7):e1004494. doi: 10.1371/journal.pgen.1004494 (PMC4117444; doi:10.1371/journal.pgen.1004494)
Supplement: Table S3 — Allele frequencies of variants discovered from the FinDis database. (XLSX) [file pgen.1004494.s009.xlsx]

## Sheet: TableS3
Table S3
	Chr	Pos	Ref	Alt	Gene	Type	AA	AA_Pos	PolyPhen2	FInn_AF	NFE_AF	Disease
	9	6588403	C	T	GLDC	NON_SYNONYMOUS_CODON	A/T	569	benign:0	0.02251	0.00583	Glycine encephalopathy
	9	6556242	C	T	GLDC	NON_SYNONYMOUS_CODON	V/M	705	possibly damaging:0.765	0.01468	0.0025	Glycine encephalopathy
	11	125769895	A	G	HYLS1	NON_SYNONYMOUS_CODON	D/G	211	probably damaging:0.997	0.00884	0.00017	Hydrolethalus syndrome 1
	9	131284937	A	G	GLE1	INTRON_VARIANT	-	-	-	0.00855	0	Lethal congenital contracture syndrome 1;Arthrogryposis, lethal, with anterior horn cell disease
	2	49210264	G	A	FSHR	NON_SYNONYMOUS_CODON	A/V	189	probably damaging:0.995	0.00785	0	Ovarian dysgenesis 1
	13	77574606	C	A	CLN5	NON_SYNONYMOUS_CODON	N/K	108	probably damaging:0.927	0.00784	0.01568	Ceroid lipofuscinosis, neuronal, 5
	1	40557070	T	A	PPT1	NON_SYNONYMOUS_CODON	R/W	122	probably damaging:1	0.00736	0	Ceroid lipofuscinosis, neuronal, 1
	2	136564701	A	T	LCT	STOP_GAINED	Y/*	822	-	0.00717	0	Lactase deficiency, congenital
	17	57157240	T	C	TRIM37	SPLICE_ACCEPTOR_VARIANT	-	-	-	0.007	0	Mulibrey nanism
	3	150645894	A	C	CLRN1	STOP_GAINED	Y/*	176	-	0.00684	0	Usher syndrome, type 3A
	10	17113456	C	T	CUBN	NON_SYNONYMOUS_CODON	S/N	865	benign:0.004	0.00652	0.01084	Megaloblastic anemia-1, Finnish type
	4	178359918	C	G	AGA	NON_SYNONYMOUS_CODON	C/S	163	probably damaging:1	0.00567	0	Aspartylglucosaminuria
	4	178359924	C	T	AGA	NON_SYNONYMOUS_CODON	R/Q	161	benign:0.001	0.00567	0	Aspartylglucosaminuria
	6	74354306	G	A	SLC17A5	NON_SYNONYMOUS_CODON	R/C	39	probably damaging:1	0.00517	0.00067	Sialuria, Finnish type (Salla disease)
	13	77566147	C	T	CLN5	NON_SYNONYMOUS_CODON	P/S	21	benign:0	0.00412	0.00505	Ceroid lipofuscinosis, neuronal, 5
	10	17083159	G	A	CUBN	NON_SYNONYMOUS_CODON	P/L	1297	probably damaging:1	0.004	0	Megaloblastic anemia-1, Finnish type
	14	23245147	T	C	SLC7A7	SPLICE_ACCEPTOR_VARIANT	-	-	-	0.004	0	Lysinuric protein intolerance
	2	219525942	A	G	BCS1L	NON_SYNONYMOUS_CODON	S/G	78	probably damaging:0.975	0.00383	0.00017	GRACILE syndrome
	21	45709656	C	T	AIRE	STOP_GAINED	R/*	257	-	0.00353	0.00051	Autoimmune polyendocrinopathy syndrome , type I, with or without reversible metaphyseal dysplasia
	12	91449319	T	C	KERA	NON_SYNONYMOUS_CODON	N/S	247	probably damaging:0.996	0.0032	0	Cornea plana 2
	10	126086626	A	G	OAT	NON_SYNONYMOUS_CODON	L/P	264	probably damaging:0.994	0.003	0	Gyrate atrophy of choroid and retina with or without ornithinemia
	4	15538697	C	T	CC2D2A	STOP_GAINED	Q/*	31	-	0.00255	0	Meckel syndrome 6
	1	46657769	C	T	POMGNT1	SPLICE_DONOR_VARIANT	-	-	-	0.00234	0.00017	Muscular dystrophy-dystroglycanopathy (congenital with brain and eye anomalies), type A, 3
	10	102750231	A	G	C10orf2	NON_SYNONYMOUS_CODON	Y/C	508	probably damaging:0.987	0.00183	0	Mitochondrial DNA depletion syndrome 7 (hepatocerebral type)
	17	56292121	G	A	MKS1	NON_SYNONYMOUS_CODON	R/W	156	probably damaging:0.995	0.00137	0	Meckel syndrome 1
	8	100832259	A	G	VPS13B	NON_SYNONYMOUS_CODON	N/S	2993	probably damaging:0.963	0.00117	0.00717	Cohen syndrome
	16	53639522	G	A	RPGRIP1L	NON_SYNONYMOUS_CODON	R/C	1202	benign:0.12	0.001	0.00067	Meckel syndrome 5
	1	40557075	C	T	PPT1	SPLICE_REGION_VARIANT	-	-	-	0.00084	0.00134	Ceroid lipofuscinosis, neuronal, 1
	9	6554703	C	G	GLDC	NON_SYNONYMOUS_CODON	G/R	761	probably damaging:0.994	0.00084	0	Glycine encephalopathy
	9	6588417	C	A	GLDC	NON_SYNONYMOUS_CODON	S/I	564	benign:0.361	0.00083	0	Glycine encephalopathy
	5	149360691	C	A	SLC26A2	NON_SYNONYMOUS_CODON	T/K	512	probably damaging:0.986	0.00067	0	Diastrophic dysplasia
	10	126094114	C	G	OAT	NON_SYNONYMOUS_CODON	R/T	42	probably damaging:0.974	0.00067	0	Gyrate atrophy of choroid and retina with or without ornithinemia
	19	36322260	G	A	NPHS1	STOP_GAINED	R/*	1109	-	0.00067	0	Nephrotic syndrome, type 1
	9	131303403	T	C	GLE1	NON_SYNONYMOUS_CODON	I/T	684	possibly damaging:0.539	0.0005	0	Arthrogryposis, lethal, with anterior horn cell disease
	1	46655129	C	T	POMGNT1	SPLICE_DONOR_VARIANT	-	-	-	0.00034	0.00017	Muscular dystrophy-dystroglycanopathy (congenital with brain and eye anomalies), type A, 3
	5	149359991	C	T	SLC26A2	NON_SYNONYMOUS_CODON	R/W	279	probably damaging:1	0.00033	0.00133	Diastrophic dysplasia
	5	149357444	A	C	SLC26A2	NON_SYNONYMOUS_CODON	N/H	77	benign:0.006	0.00017	0.0005	Diastrophic dysplasia
	7	107423465	G	A	SLC26A3	NON_SYNONYMOUS_CODON	S/F	398	probably damaging:1	0.00017	0	Chloride diarrhea, congenital, Finnish type
	8	94808198	T	C	TMEM67	NON_SYNONYMOUS_CODON	C/R	534	possibly damaging:0.827	0.00017	0	Meckel syndrome 3
	9	6605186	G	A	GLDC	NON_SYNONYMOUS_CODON	T/M	269	probably damaging:0.997	0.00017	0	Glycine encephalopathy
	9	131298693	G	A	GLE1	NON_SYNONYMOUS_CODON	R/H	569	probably damaging:0.988	0.00017	0.00033	Lethal congenital contracture syndrome 1
	12	91445245	G	A	KERA	STOP_GAINED	R/*	313	-	0.00017	0	Cornea plana 2
	14	23282447	C	A	SLC7A7	NON_SYNONYMOUS_CODON	G/V	54	probably damaging:1	0.00017	0	Lysinuric protein intolerance
	16	28493481	C	T	CLN3	NON_SYNONYMOUS_CODON	R/H	234	probably damaging:1	0.00017	0	Ceroid lipofuscinosis, neuronal, 3
	1	40555089	G	C	PPT1	NON_SYNONYMOUS_CODON	Q/E	177	probably damaging:0.999	0	0.00017	Ceroid lipofuscinosis, neuronal, 1
	1	40555167	G	A	PPT1	STOP_GAINED	R/*	151	-	0	0.00067	Ceroid lipofuscinosis, neuronal, 1
	1	40562882	A	T	PPT1	STOP_GAINED	L/*	10	-	0	0.00017	Ceroid lipofuscinosis, neuronal, 1
	1	46658068	C	T	POMGNT1	NON_SYNONYMOUS_CODON	R/H	442	probably damaging:1	0	0.00033	Muscular dystrophy-dystroglycanopathy (congenital with brain and eye anomalies), type A, 3
	2	136558283	C	T	LCT	NON_SYNONYMOUS_CODON	R/H	1587	possibly damaging:0.897	0	0.00017	Lactase deficiency, congenital
	2	219525876	C	T	BCS1L	STOP_GAINED	R/*	56	-	0	0.00017	GRACILE syndrome
	3	150690352	A	C	CLRN1	NON_SYNONYMOUS_CODON	N/K	48	probably damaging:0.998	0	0.00017	Usher syndrome, type 3A
	4	15572069	T	C	CC2D2A	NON_SYNONYMOUS_CODON	W/R	625	probably damaging:1	0	0.00018	Meckel syndrome 6
	5	149357747	C	T	SLC26A2	STOP_GAINED	R/*	69	-	0	0.00033	Diastrophic dysplasia
	5	149361150	A	C	SLC26A2	NON_SYNONYMOUS_CODON	H/P	665	benign:0.352	0	0.00017	Diastrophic dysplasia
	8	1719266	C	A	CLN8	NON_SYNONYMOUS_CODON	L/M	16	benign:0.006	0	0.00017	Ceroid lipofuscinosis, neuronal, 8
	8	1719594	A	G	CLN8	NON_SYNONYMOUS_CODON	N/S	125	benign:0.019	0	0.00133	Ceroid lipofuscinosis, neuronal, 8
	8	1728557	C	G	CLN8	NON_SYNONYMOUS_CODON	P/A	229	possibly damaging:0.719	0	0.00017	Ceroid lipofuscinosis, neuronal, 8
	8	94777876	G	T	TMEM67	SPLICE_DONOR_VARIANT	-	-	-	0	0.00017	Meckel syndrome 3
	8	94817024	G	A	TMEM67	NON_SYNONYMOUS_CODON	G/E	705	probably damaging:0.995	0	0.00017	Meckel syndrome 3
	8	100155318	G	A	VPS13B	NON_SYNONYMOUS_CODON	A/T	590	possibly damaging:0.457	0	0.00183	Cohen syndrome
	8	100729602	G	A	VPS13B	SPLICE_DONOR_VARIANT	-	-	-	0	0.00033	Cohen syndrome
	8	100830757	C	T	VPS13B	STOP_GAINED	R/*	2839	-	0	0.00017	Cohen syndrome
	9	6553420	G	A	GLDC	NON_SYNONYMOUS_CODON	A/V	802	possibly damaging:0.818	0	0.00017	Glycine encephalopathy
	9	6587141	C	G	GLDC	NON_SYNONYMOUS_CODON	S/T	617	probably damaging:0.991	0	0.00017	Glycine encephalopathy
	9	6595109	G	A	GLDC	NON_SYNONYMOUS_CODON	A/V	389	probably damaging:1	0	0.00018	Glycine encephalopathy
	9	6602147	G	A	GLDC	NON_SYNONYMOUS_CODON	R/W	373	probably damaging:1	0	0.00017	Glycine encephalopathy
	10	17152923	G	A	CUBN	NON_SYNONYMOUS_CODON	P/L	337	probably damaging:1	0	0.00017	Megaloblastic anemia-1, Finnish type
	10	102749544	C	T	C10orf2	NON_SYNONYMOUS_CODON	R/W	463	probably damaging:0.979	0	0.00017	Mitochondrial DNA depletion syndrome 7 (hepatocerebral type)
	10	126086581	G	A	OAT	NON_SYNONYMOUS_CODON	P/L	279	probably damaging:0.995	0	0.00017	Gyrate atrophy of choroid and retina with or without ornithinemia
	10	126092416	G	A	OAT	NON_SYNONYMOUS_CODON	P/L	103	probably damaging:0.945	0	0.00033	Gyrate atrophy of choroid and retina with or without ornithinemia
	10	126100579	G	T	OAT	NON_SYNONYMOUS_CODON	N/K	54	probably damaging:0.937	0	0.00017	Gyrate atrophy of choroid and retina with or without ornithinemia
	13	77566309	T	C	CLN5	NON_SYNONYMOUS_CODON	W/R	75	benign:0	0	0.00144	Ceroid lipofuscinosis, neuronal, 5
	13	77570169	T	C	CLN5	NON_SYNONYMOUS_CODON	W/R	73	probably damaging:0.999	0	0.00017	Ceroid lipofuscinosis, neuronal, 5
	13	77570221	G	A	CLN5	STOP_GAINED	W/*	90	-	0	0.00017	Ceroid lipofuscinosis, neuronal, 5
	16	53679606	G	A	RPGRIP1L	STOP_GAINED	Q/*	872	-	0	0.00017	Meckel syndrome 5
	17	19251095	A	G	B9D1	SPLICE_DONOR_VARIANT	-	-	-	0	0.00017	Meckel syndrome 9
	17	56293449	C	T	MKS1	SPLICE_REGION_VARIANT	E	129	-	0	0.00017	Meckel syndrome 1
	21	45194641	C	G	CSTB	SPLICE_ACCEPTOR_VARIANT	-	-	-	0	0.00033	Epilepsy, progressive myoclonic 1A (Unverricht and Lundborg)
