# Supplementary material for: Distribution and Medical Impact of Loss-of-Function Variants in the Finnish Founder Population
Source: PLoS Genet. 2014 Jul 31;10(7):e1004494. doi: 10.1371/journal.pgen.1004494 (PMC4117444; doi:10.1371/journal.pgen.1004494)
Supplement: Table S5 — Associations between TSFM Q246X heterozygotes and various disease states, as well as various neurological and muscular diseases from the medical record system (ICD 9/10) with >30 cases. (XLSX) [file pgen.1004494.s011.xlsx]

## Sheet: TableS5
Table S5
		Association of TSFM Q246X heterozygotes with disease
	Disease	N	N	Beta	SE	P-value
		cases	controls
	Acute coronary syndrome	1286	24499	0.22	0.17	0.2
	Heart failure	1558	24227	0.18	0.16	0.26
	Coronary heart disease	1646	24139	0.18	0.16	0.27
	Diabetes	2865	22920	0.11	0.12	0.39
	Major adverse cardiac events	3210	22575	0.095	0.12	0.45
	Cancer	1937	23848	0.11	0.15	0.47
	Cardio vascular disease	2275	23510	0.089	0.14	0.53
	Stroke	873	24912	-0.13	0.23	0.57
	Muscular diseases	7683	18102	0.039	0.17	0.69
	Ischemic heart disease	2758	23027	0.05	0.14	0.72
	Rheumatoid arthritis	1147	24638	-0.066	0.2	0.74
	Asthma	3141	22644	-0.034	0.12	0.78
	High blood pressure	5195	20590	0.025	0.1	0.81
	Myocardial infarction	1667	24118	-0.03	0.17	0.86
	Neurological disorders	5088	20697	-0.11	0.17	0.99
