# Supplementary material for: Distribution and Medical Impact of Loss-of-Function Variants in the Finnish Founder Population
Source: PLoS Genet. 2014 Jul 31;10(7):e1004494. doi: 10.1371/journal.pgen.1004494 (PMC4117444; doi:10.1371/journal.pgen.1004494)
Supplement: Table S8 — Correlations between FUT2 W154X and various disease states. The rows with significant correlation between the levels of the biomarker and disease status (P<1×10−3) are shaded in blue and the rows with significant association (P≤0.05) between the variant and disease status (allelic or homozygous tests) are highlighted in red text. (XLSX) [file pgen.1004494.s014.xlsx]

## Sheet: TableS8
Table S8
		T-test		Association of FUT2 W154X with Vitamin-B12 adjusted for disease				Association of FUT2 W154X with disease					Association of FUT2 W154X homozygotes with disease
	Disease	Higher Vitamin-B12 levels	Lower Vitamin-B12 levels	N	Beta	SE	P-value	N	N	Beta	SE	P-value	Case	Case	Case	Control	Control	Control	OR	P-value
								cases	controls				aa	Aa	AA	aa	Aa	AA
	Asthma	0.00254	0.997	6087	0.198	0.019	5.63e-26	2550	18401	0.041	0.031	0.19	348	1289	913	2528	8891	6982	0.99	0.927
	Heart failure	0.0129	0.987	6087	0.199	0.019	3.49e-26	1260	19691	-0.026	0.045	0.567	176	597	487	2700	9583	7408	1.02	0.8
	Diabetes	0.0265	0.974	6087	0.199	0.019	3.07e-26	2337	18614	-0.017	0.033	0.606	304	1159	874	2572	9021	7021	0.93	0.293
	High blood pressure	0.208	0.792	6087	0.199	0.019	3.73e-26	4172	16779	0.012	0.027	0.651	570	2060	1542	2306	8120	6353	0.99	0.92
	Ischemic heart disease	0.307	0.693	6087	0.199	0.019	3.62e-26	2192	18759	-0.003	0.036	0.932	308	1053	831	2568	9127	7064	1.03	0.646
	Major adverse cardiac events	0.373	0.627	6087	0.199	0.019	3.58e-26	2569	18382	-0.035	0.034	0.306	334	1261	974	2542	8919	6921	0.93	0.271
	Coronary heart disease	0.415	0.585	6087	0.199	0.019	3.7e-26	1305	19646	-0.017	0.045	0.71	170	646	489	2706	9534	7406	0.94	0.48
	Cardio vascular disease	0.587	0.413	6087	0.199	0.019	3.71e-26	1805	19146	-0.015	0.039	0.701	232	902	671	2644	9278	7224	0.92	0.268
	Acute coronary syndrome	0.708	0.292	6087	0.199	0.019	3.66e-26	1019	19932	0.011	0.05	0.821	138	505	376	2738	9675	7519	0.98	0.889
	Myocardial infarction	0.722	0.278	6087	0.199	0.019	3.32e-26	757	20194	0.026	0.057	0.64	102	381	274	2774	9799	7621	0.98	0.872
	Cancer	0.731	0.269	6087	0.199	0.019	3.64e-26	1538	19413	0.006	0.04	0.886	225	728	585	2651	9452	7310	1.08	0.281
	Rheumatoid arthritis	0.845	0.155	6087	0.199	0.019	4.03e-26	938	20013	-0.009	0.05	0.856	117	478	343	2759	9702	7552	0.89	0.264
	Stroke	0.926	0.0743	6087	0.199	0.019	3.54e-26	816	20135	-0.028	0.054	0.608	106	401	309	2770	9779	7586	0.94	0.568
