# Supplementary material for: Distribution and Medical Impact of Loss-of-Function Variants in the Finnish Founder Population
Source: PLoS Genet. 2014 Jul 31;10(7):e1004494. doi: 10.1371/journal.pgen.1004494 (PMC4117444; doi:10.1371/journal.pgen.1004494)
Supplement: Table S9 — Correlations between CLYBL R225X and various disease states. The rows with significant correlation between the levels of the biomarker and disease status (P<1×10−3) are shaded in blue and the rows with significant association (P≤0.05) between the variant and disease status (allelic or homozygous tests) are highlighted in red text. (XLSX) [file pgen.1004494.s015.xlsx]

## Sheet: TableS9
Table S9
		T-test		Association of CLYBL R225X with Vitamin-B12 adjusted for disease				Association of CLYBL R225X with disease					Association of CLYBL R225X homozygotes with disease
	Disease	Higher Vitamin-B12 levels	Lower Vitamin-B12 levels	N	Beta	SE	P-value	N	N	Beta	SE	P-value	Case	Case	Case	Control	Control	Control	OR	P-value
								cases	controls				aa	Aa	AA	aa	Aa	AA
	Asthma	0.00254	0.997	6600	-0.206	0.047	1.34e-05	3142	22620	0.141	0.071	0.0463	2	240	2900	27	1496	21097	0.53	0.571
	Heart failure	0.0129	0.987	6600	-0.201	0.047	2.22e-05	1557	24205	-0.121	0.111	0.277	3	89	1465	26	1647	22532	1.8	0.255
	Diabetes	0.0265	0.974	6600	-0.204	0.047	1.63e-05	2864	22898	0.083	0.077	0.28	4	202	2658	25	1534	21339	1.28	0.557
	High blood pressure	0.208	0.792	6600	-0.203	0.047	1.77e-05	5194	20568	0.059	0.063	0.347	4	362	4828	25	1374	19169	0.63	0.493
	Ischemic heart disease	0.307	0.693	6600	-0.203	0.047	1.8e-05	2757	23005	0.2	0.081	0.0137	4	208	2545	25	1528	21452	1.34	0.545
	Major adverse cardiac events	0.373	0.627	6600	-0.203	0.047	1.83e-05	3209	22553	0.084	0.078	0.277	5	222	2982	24	1514	21015	1.46	0.399
	Coronary heart disease	0.415	0.585	6600	-0.203	0.047	1.81e-05	1645	24117	0.232	0.097	0.0172	2	131	1512	27	1605	22485	1.09	0.708
	Cardio vascular disease	0.587	0.413	6600	-0.203	0.047	1.88e-05	2274	23488	0.227	0.086	0.00803	3	178	2093	26	1558	21904	1.19	0.739
	Acute coronary syndrome	0.708	0.292	6600	-0.203	0.047	1.92e-05	1285	24477	0.254	0.107	0.0176	2	104	1179	27	1632	22818	1.41	0.655
	Myocardial infarction	0.722	0.278	6600	-0.202	0.047	1.93e-05	953	24809	0.197	0.124	0.111	1	75	877	28	1661	23120	0.93	1
	Cancer	0.731	0.269	6600	-0.203	0.047	1.86e-05	1936	23826	0.056	0.093	0.546	1	136	1799	28	1600	22198	0.44	0.722
	Rheumatoid arthritis	0.845	0.155	6600	-0.202	0.047	1.91e-05	1147	24615	0.149	0.111	0.18	1	88	1058	28	1648	22939	0.77	1
	Stroke	0.926	0.0743	6600	-0.202	0.047	1.98e-05	1041	24721	0.153	0.119	0.199	1	79	961	28	1657	23036	0.85	1
