# Supplementary material for: Distribution and Medical Impact of Loss-of-Function Variants in the Finnish Founder Population
Source: PLoS Genet. 2014 Jul 31;10(7):e1004494. doi: 10.1371/journal.pgen.1004494 (PMC4117444; doi:10.1371/journal.pgen.1004494)
Supplement: Table S11 — Association of LPA composite variant with other potential cardiovascular risk factors. (XLSX) [file pgen.1004494.s017.xlsx]

## Sheet: TableS11
Table S11
		N	Beta	SE	P-value
	Lp(a)	6696	-0.61	0.031	2.17e-81
	Glucose	4646	0.11	0.038	0.0058
	BNP	6781	0.082	0.032	0.0098
	Body Mass Index (BMI)	25694	0.038	0.016	0.022
	Waist-hip-ratio (WHR)	25647	0.033	0.016	0.046
	APOB	20170	-0.024	0.019	0.21
	Height	25698	-0.019	0.016	0.24
	APOA-1	20169	0.019	0.019	0.32
	Triglycerides	25779	0.016	0.016	0.33
	LPS	5577	-0.029	0.035	0.4
	LDL	25325	-0.014	0.017	0.41
	Diastolic blood pressure	25744	-0.011	0.016	0.49
	HDL	25780	0.0045	0.016	0.78
	Insulin	6683	0.0081	0.032	0.8
	Cholesterol	25780	-0.0031	0.016	0.85
	Systolic blood pressure	25747	-0.0015	0.016	0.93
