# Supplementary material for: Distribution and Medical Impact of Loss-of-Function Variants in the Finnish Founder Population
Source: PLoS Genet. 2014 Jul 31;10(7):e1004494. doi: 10.1371/journal.pgen.1004494 (PMC4117444; doi:10.1371/journal.pgen.1004494)
Supplement: Table S12 — Correlations between FGL1 c.545_546insA and various disease states. The rows with significant correlation between the levels of the biomarker and disease status (P<1×10−3) are shaded in blue and the rows with significant association (P≤0.05) between the variant and disease status (allelic or homozygous tests) are highlighted in red text. (XLSX) [file pgen.1004494.s018.xlsx]

## Sheet: TableS12
Table S12
		T-test		Association of FGL1 c.545_546insA with D-dimer levels adjusted for disease				Association of FGL1 c.545_546insA with disease								Association of FGL1 c.545_546insA homozygotes with disease
	Disease	Higher D-dimer levels	Lower D-dimer levels	N	Beta	SE	P-value	N	N	Beta	SE	P-value	Case	Case	Case	Control	Control	Control	OR	P-value
								cases	controls				aa	Aa	AA	aa	Aa	AA
	Rheumatoid arthritis	1.09e-09	1	6582	0.209	0.046	6.22e-06	1135	24443	0.01	0.112	0.932	3	81	1051	43	1747	22653	1.5	0.458
	Acute coronary syndrome	0.00901	0.991	6582	0.208	0.046	6.81e-06	1267	24311	-0.053	0.112	0.639	2	90	1175	44	1738	22529	0.87	1
	Myocardial infarction	0.0134	0.987	6582	0.209	0.046	6.22e-06	940	24638	-0.114	0.132	0.385	1	64	875	45	1764	22829	0.58	1
	Coronary heart disease	0.0883	0.912	6582	0.21	0.046	6.08e-06	1623	23955	-0.1	0.103	0.331	2	112	1509	44	1716	22195	0.67	1
	High blood pressure	0.0911	0.909	6582	0.209	0.046	6.22e-06	5146	20432	0.091	0.059	0.126	8	404	4734	38	1424	18970	0.84	0.854
	Cardio vascular disease	0.276	0.724	6582	0.209	0.046	6.22e-06	2239	23339	0.033	0.086	0.698	5	168	2066	41	1660	21638	1.27	0.597
	Major adverse cardiac events	0.322	0.678	6582	0.21	0.046	6.15e-06	3169	22409	0.086	0.073	0.24	10	241	2918	36	1587	20786	1.97	0.0691
	Heart failure	0.45	0.55	6582	0.21	0.046	6.13e-06	1533	24045	0.087	0.097	0.367	5	118	1410	41	1710	22294	1.92	0.198
	Ischemic heart disease	0.455	0.545	6582	0.21	0.046	6.15e-06	2726	22852	-0.036	0.081	0.655	5	196	2525	41	1632	21179	1.02	1
	Diabetes	0.646	0.354	6582	0.21	0.046	6.14e-06	2839	22739	0.126	0.072	0.0792	9	223	2607	37	1605	21097	1.95	0.0933
	Stroke	0.657	0.343	6582	0.21	0.046	5.93e-06	1023	24555	0.231	0.109	0.0338	3	91	929	43	1737	22775	1.68	0.432
	Asthma	0.771	0.229	6582	0.209	0.046	6.45e-06	3116	22462	0.025	0.07	0.722	9	222	2885	37	1606	20819	1.76	0.17
	Cancer	0.777	0.223	6582	0.21	0.046	6.11e-06	1918	23660	-0.146	0.094	0.12	4	122	1792	42	1706	21912	1.18	0.776
