# Supplementary material for: Distribution and Medical Impact of Loss-of-Function Variants in the Finnish Founder Population
Source: PLoS Genet. 2014 Jul 31;10(7):e1004494. doi: 10.1371/journal.pgen.1004494 (PMC4117444; doi:10.1371/journal.pgen.1004494)
Supplement: Table S13 — Correlations between MS4A2 c.637-1G>A and various disease states. The rows with significant correlation between the levels of the biomarker and disease status (P<1×10−3) are shaded in blue and the rows with significant association (P≤0.05) between the variant and disease status (allelic or homozygous tests) are highlighted in red text. (XLSX) [file pgen.1004494.s019.xlsx]

## Sheet: TableS13
Table S13
		T-test		Association of MS4A2 c.637-1G>A with triglycerides adjusted for disease				Association of MS4A2 c.637-1G>A with disease					Association of MS4A2 c.637-1G>A homozygotes with disease
	Disease	Higher TG levels	Lower TG levels	N	Beta	SE	P-value	N	N	Beta	SE	P-value	Case	Case	Case	Control	Control	Control	OR	P-value
								cases	controls				aa	Aa	AA	aa	Aa	AA
	Diabetes	1.4e-158	1	25051	0.124	0.032	0.000115	2786	22266	0.081	0.102	0.428	2	113	2671	4	844	21418	4	0.137
	High blood pressure	1.27e-101	1	25051	0.119	0.032	0.000229	5049	20003	0.176	0.082	0.0321	0	223	4826	6	734	19263	0	0.608
	Major adverse cardiac events	3.78e-51	1	25051	0.125	0.032	0.000116	3110	21942	0.111	0.102	0.277	1	132	2977	5	825	21112	1.41	0.549
	Cardio vascular disease	1.48e-37	1	25051	0.126	0.032	0.000101	2203	22849	0.089	0.118	0.448	1	93	2109	5	864	21980	2.07	0.424
	Ischemic heart disease	9.67e-37	1	25051	0.124	0.032	0.000131	2668	22384	0.177	0.108	0.103	1	119	2548	5	838	21541	1.68	0.491
	Heart failure	1.63e-35	1	25051	0.125	0.032	0.000119	1511	23541	0.181	0.132	0.171	1	67	1443	5	890	22646	3.12	0.312
	Coronary heart disease	3.07e-35	1	25051	0.126	0.032	0.000104	1591	23461	0.116	0.133	0.382	1	69	1521	5	888	22568	2.95	0.325
	Acute coronary syndrome	3.44e-27	1	25051	0.128	0.032	8.24e-05	1251	23801	0.027	0.151	0.86	1	50	1200	5	907	22889	3.81	0.265
	Myocardial infarction	6.65e-21	1	25051	0.128	0.033	8.21e-05	931	24121	0.031	0.172	0.857	0	39	892	6	918	23197	0	1
	Stroke	2.16e-12	1	25051	0.13	0.033	6.51e-05	1015	24037	-0.157	0.177	0.375	0	35	980	6	922	23109	0	1
	Asthma	3.43e-06	1	25051	0.128	0.033	8.62e-05	3056	21996	0.082	0.097	0.403	1	124	2931	5	833	21158	1.44	0.542
	Cancer	0.219	0.781	25051	0.129	0.033	7.4e-05	1887	23165	-0.306	0.142	0.0308	1	54	1832	5	903	22257	2.46	0.375
	Rheumatoid arthritis	0.573	0.427	25051	0.129	0.033	7.79e-05	1113	23939	0.234	0.145	0.105	0	53	1060	6	904	23029	0	1
