# Supplementary material for: Distribution and Medical Impact of Loss-of-Function Variants in the Finnish Founder Population
Source: PLoS Genet. 2014 Jul 31;10(7):e1004494. doi: 10.1371/journal.pgen.1004494 (PMC4117444; doi:10.1371/journal.pgen.1004494)
Supplement: Table S14 — Correlations between ATP2C2 c.2482-2A>C and various disease states. The rows with significant correlation between the levels of the biomarker and disease status (P<1×10−3) are shaded in blue and the rows with significant association (P≤0.05) between the variant and disease status (allelic or homozygous tests) are highlighted in red text. (XLSX) [file pgen.1004494.s020.xlsx]

## Sheet: TableS14
Table S14
		T-test		Association of ATP2C2 c.2482-2A>C with systolic blood pressure adjusted for disease				Association of ATP2C2 c.2482-2A>C with disease					Association of ATP2C2 c.2482-2A>C homozygotes with disease
	Disease	Higher systolic blood pressure	Lower systolic blood pressure	N	Beta	SE	P-value	N	N	Beta	SE	P-value	Case	Case	Case	Control	Control	Control	OR	P-value
								cases	controls				aa	Aa	AA	aa	Aa	AA
	High blood pressure	0	1	25764	0.106	0.028	0.00012	5204	20594	0.171	0.072	0.0176	6	273	4925	17	920	19657	1.4	0.442
	Diabetes	6e-25	1	25764	0.125	0.029	1.15e-05	2873	22925	-0.008	0.093	0.931	4	131	2738	19	1062	21844	1.68	0.316
	Major adverse cardiac events	3.77e-15	1	25764	0.122	0.029	2.05e-05	3218	22580	0.166	0.088	0.0605	5	169	3044	18	1024	21538	1.95	0.197
	Stroke	2.04e-13	1	25764	0.123	0.029	1.57e-05	1046	24752	0.132	0.138	0.338	2	54	990	21	1139	23592	2.26	0.239
	Heart failure	4.47e-09	1	25764	0.122	0.029	1.97e-05	1563	24235	0.258	0.112	0.0215	1	93	1469	22	1100	23113	0.7	1
	Cardio vascular disease	7.5e-08	1	25764	0.123	0.029	1.62e-05	2284	23514	0.133	0.101	0.19	4	118	2162	19	1075	22420	2.17	0.141
	Ischemic heart disease	0.000303	1	25764	0.123	0.029	1.82e-05	2761	23037	0.285	0.092	0.00202	3	162	2596	20	1031	21986	1.25	0.731
	Coronary heart disease	0.0055	0.995	25764	0.124	0.029	1.48e-05	1650	24148	0.184	0.114	0.106	2	92	1556	21	1101	23026	1.39	0.656
	Acute coronary syndrome	0.0423	0.958	25764	0.125	0.029	1.34e-05	1286	24512	0.114	0.129	0.374	1	69	1216	22	1124	23366	0.87	1
	Rheumatoid arthritis	0.0951	0.905	25764	0.125	0.029	1.29e-05	1150	24648	0.089	0.134	0.505	0	60	1090	23	1133	23492	0	0.624
	Myocardial infarction	0.234	0.766	25764	0.125	0.029	1.28e-05	951	24847	0.075	0.149	0.613	1	49	901	22	1144	23681	1.19	0.579
	Asthma	0.642	0.358	25764	0.125	0.029	1.23e-05	3146	22652	0.097	0.085	0.254	2	160	2984	21	1033	21598	0.69	1
	Cancer	0.811	0.189	25764	0.125	0.029	1.25e-05	1943	23855	0.013	0.11	0.907	0	95	1848	23	1098	22734	0	0.413
